# Supplementary material for: Chantriolides F–P, Highly Oxidized Withanolides with Hepatoprotective Activity from Tacca chantrieri
Source: Molecules. 2022 Nov 24;27(23):8197. doi: 10.3390/molecules27238197 (PMC9739516; doi:10.3390/molecules27238197)
Supplement: Supplementary file 1 [file molecules-27-08197-s001.zip]

Archive with 1 entries (1 files):
- molecules-2018616-supplementary.pdf
